# Supplementary material for: A Self-Organising Model of Thermoregulatory Huddling
Source: PLoS Comput Biol. 2015 Sep 3;11(9):e1004283. doi: 10.1371/journal.pcbi.1004283 (PMC4559402; doi:10.1371/journal.pcbi.1004283)
Supplement: S1 File — Written in optimized python code (requires NumPy and SciPy packages). The script returns the average body temperature and value of the huddling metric (1 − η) over ten repeated experiments at ambient temperature 25°C, with thermogenesis G = 6.32, i.e., returns a data point equivalent to that reported in Fig 4. (ZIP) [file pcbi.1004283.s002.zip]

Archive with 3 entries (2 files):
- S1.py
- __MACOSX/
- __MACOSX/._S1.py
